# Supplementary material for: Didysprosium hepta­nickel
Source: Acta Crystallogr Sect E Struct Rep Online. 2012 Feb 24;68(Pt 3):i20. doi: 10.1107/S1600536812007611 (PMC3297205; doi:10.1107/S1600536812007611)
Supplement: Supplementary file 1 [file e-68-00i20-sup1.cif]

##############################################################################
#                                                                            #
# This CIF contains the data in a paper accepted for publication in          #
# Acta Crystallographica Section E. It conforms to the requirements of       #
# Notes for Authors for Acta Crystallographica Section E, and has been       #
# peer reviewed under the auspices of the IUCr Commission on Journals.       #
#                                                                            #
# Full details of the Crystallographic Information File format               #
# are given in the paper "The Crystallographic Information File (CIF):       #
# a New Standard Archive File for Crystallography" by S. R. Hall, F. H.      #
# Allen and I. D. Brown [Acta Cryst. (1991), A47, 655-685].                  #
#                                                                            #
# The current version of the core CIF dictionary is obtainable from          #
# ftp://ftp.iucr.org/pub/cif_core.dic.                                       #
#                                                                            #
# Software is freely available for graphical display of the structure(s)     #
# in this CIF. For information consult the CIF software page                 #
# http://www.iucr.org/resources/cif/software.                                #
#                                                                            #
# This file may be used for bona fide research purposes within the           #
# scientific community so long as proper attribution is given to the journal # 
# article from which it was obtained.                                        #
#                                                                            #
##############################################################################
data_I
_audit_creation_method     SHELXL97
_chemical_name_systematic
;
Didysprosium heptanickel
;
_chemical_name_common     ?
_chemical_formula_moiety     'Dy2 Ni7'
_chemical_formula_sum     'Dy2 Ni7'
_chemical_formula_iupac     'Dy2 Ni7'
_chemical_formula_weight     735.97
_chemical_melting_point     ?
_symmetry_cell_setting     trigonal
_symmetry_space_group_name_H-M     'R -3 m'
_symmetry_space_group_name_Hall     '-R 3 2"'
loop_
    _symmetry_equiv_pos_as_xyz
    'x, y, z'
    '-y, x-y, z'
    '-x+y, -x, z'
    'x-y, -y, -z'
    '-x, -x+y, -z'
    'y, x, -z'
    'x+2/3, y+1/3, z+1/3'
    '-y+2/3, x-y+1/3, z+1/3'
    '-x+y+2/3, -x+1/3, z+1/3'
    'x-y+2/3, -y+1/3, -z+1/3'
    '-x+2/3, -x+y+1/3, -z+1/3'
    'y+2/3, x+1/3, -z+1/3'
    'x+1/3, y+2/3, z+2/3'
    '-y+1/3, x-y+2/3, z+2/3'
    '-x+y+1/3, -x+2/3, z+2/3'
    'x-y+1/3, -y+2/3, -z+2/3'
    '-x+1/3, -x+y+2/3, -z+2/3'
    'y+1/3, x+2/3, -z+2/3'
    '-x, -y, -z'
    'y, -x+y, -z'
    'x-y, x, -z'
    '-x+y, y, z'
    'x, x-y, z'
    '-y, -x, z'
    '-x+2/3, -y+1/3, -z+1/3'
    'y+2/3, -x+y+1/3, -z+1/3'
    'x-y+2/3, x+1/3, -z+1/3'
    '-x+y+2/3, y+1/3, z+1/3'
    'x+2/3, x-y+1/3, z+1/3'
    '-y+2/3, -x+1/3, z+1/3'
    '-x+1/3, -y+2/3, -z+2/3'
    'y+1/3, -x+y+2/3, -z+2/3'
    'x-y+1/3, x+2/3, -z+2/3'
    '-x+y+1/3, y+2/3, z+2/3'
    'x+1/3, x-y+2/3, z+2/3'
    '-y+1/3, -x+2/3, z+2/3'
_cell_length_a     4.9460(9)
_cell_length_b     4.9460(9)
_cell_length_c     36.191(9)
_cell_angle_alpha     90.00
_cell_angle_beta     90.00
_cell_angle_gamma     120.00
_cell_volume     766.7(3)
_cell_formula_units_Z     6
_cell_measurement_reflns_used     1802
_cell_measurement_theta_min     1.64
_cell_measurement_theta_max     27.22
_cell_measurement_temperature     293(2)
_exptl_crystal_description     plate-like
_exptl_crystal_colour     grey
_exptl_crystal_size_max     0.14
_exptl_crystal_size_mid     0.09
_exptl_crystal_size_min     0.06
_exptl_crystal_density_diffrn     9.564
_exptl_crystal_density_meas     ?
_exptl_crystal_density_method     'not measured'
_exptl_crystal_F_000     1968
_exptl_absorpt_coefficient_mu     53.832
_exptl_absorpt_correction_type     numerical
_exptl_absorpt_process_details     '(X-RED; Stoe & Cie, 2009)'
_exptl_absorpt_correction_T_min     0.067
_exptl_absorpt_correction_T_max     0.135
_exptl_special_details     ?
_diffrn_ambient_temperature     293(2)
_diffrn_radiation_type     MoK\a
_diffrn_radiation_wavelength     0.71073
_diffrn_radiation_source     'fine-focus sealed tube'
_diffrn_radiation_monochromator     graphite
_diffrn_measurement_device_type     'Stoe IPDS II'
_diffrn_measurement_method     \w
_diffrn_detector_area_resol_mean     ?
_diffrn_reflns_number     372
_diffrn_reflns_av_R_equivalents     0.0274
_diffrn_reflns_av_sigmaI/netI     0.0292
_diffrn_reflns_theta_min     1.69
_diffrn_reflns_theta_max     26.73
_diffrn_reflns_theta_full     26.73
_diffrn_measured_fraction_theta_max     1.000
_diffrn_measured_fraction_theta_full     1.000
_diffrn_reflns_limit_h_min     -6
_diffrn_reflns_limit_h_max     3
_diffrn_reflns_limit_k_min     0
_diffrn_reflns_limit_k_max     6
_diffrn_reflns_limit_l_min     0
_diffrn_reflns_limit_l_max     45
_diffrn_standards_number     ?
_diffrn_standards_interval_count     ?
_diffrn_standards_interval_time     ?
_diffrn_standards_decay_%     ?
_refine_special_details
;
Refinement of <i>F</i>^2^ against ALL reflections. The weighted <i>R</i>-factor
<i>wR</i> and goodness of fit <i>S</i> are based on <i>F</i>^2^, conventional
<i>R</i>-factors <i>R</i> are based on <i>F</i>, with <i>F</i> set to zero for
negative <i>F</i>^2^. The threshold expression of <i>F</i>^2^ >
\s(<i>F</i>^2^) is used only for calculating <i>R</i>-factors(gt) <i>etc</i>.
and is not relevant to the choice of reflections for refinement.
<i>R</i>-factors based on <i>F</i>^2^ are statistically about twice as large
as those based on <i>F</i>, and <i>R</i>-factors based on ALL data will be
even larger.
;
_reflns_number_total     253
_reflns_number_gt     208
_reflns_threshold_expression     I>2\s(I)
_refine_ls_structure_factor_coef     Fsqd
_refine_ls_matrix_type     full
_refine_ls_R_factor_all     0.0581
_refine_ls_R_factor_gt     0.0473
_refine_ls_wR_factor_gt     0.1111
_refine_ls_wR_factor_ref     0.1154
_refine_ls_goodness_of_fit_ref     1.073
_refine_ls_restrained_S_all     1.073
_refine_ls_number_reflns     253
_refine_ls_number_parameters     25
_refine_ls_number_restraints     0
_refine_ls_weighting_scheme     calc
_refine_ls_weighting_details
       'calc w = 1/[\s^2^(Fo^2^)+(0.0750P)^2^+0.0000P] where P=(Fo^2^+2Fc^2^)/3'
_atom_sites_solution_primary     direct
_atom_sites_solution_secondary     difmap
_refine_ls_shift/su_max     0.000
_refine_ls_shift/su_mean     0.000
_refine_diff_density_max     5.065
_refine_diff_density_min     -2.374
_refine_ls_extinction_method     none
_refine_ls_extinction_coef     ?
loop_
    _atom_type_symbol
    _atom_type_description
    _atom_type_scat_dispersion_real
    _atom_type_scat_dispersion_imag
    _atom_type_scat_source
    'Ni' 'Ni' 0.3393 1.1124
                         'International Tables Vol C Tables 4.2.6.8 and 6.1.1.4'
    'Dy' 'Dy' -0.1892 4.4098
                         'International Tables Vol C Tables 4.2.6.8 and 6.1.1.4'
_computing_data_collection     'X-AREA (Stoe & Cie, 2009)'
_computing_cell_refinement     'X-AREA (Stoe & Cie, 2009)'
_computing_data_reduction     'X-AREA (Stoe & Cie, 2009)'
_computing_structure_solution     'SIR2011 (Burla <i>et al.</i>, 2012)'
_computing_structure_refinement
;
SHELXL97 (Sheldrick, 2008) and WinGX (Farrugia, 1999)
;
_computing_molecular_graphics     'DIAMOND (Brandenburg, 2006)'
_computing_publication_material     'publCIF (Westrip, 2010)'
loop_
    _atom_site_type_symbol
    _atom_site_label
    _atom_site_fract_x
    _atom_site_fract_y
    _atom_site_fract_z
    _atom_site_U_iso_or_equiv
    _atom_site_adp_type
    _atom_site_calc_flag
    _atom_site_refinement_flags
    _atom_site_occupancy
    _atom_site_symmetry_multiplicity
    _atom_site_disorder_assembly
    _atom_site_disorder_group
    Dy Dy1 0.0000 0.0000 0.05083(5) 0.0143(5) Uani d S 1 6 . .
    Dy Dy2 0.0000 0.0000 0.14764(5) 0.0152(5) Uani d S 1 6 . .
    Ni Ni1 0.5005(3) 0.4995(3) 0.10972(7) 0.0124(7) Uani d S 1 2 . .
    Ni Ni2 0.5000 0.0000 0.0000 0.0096(8) Uani d S 1 4 . .
    Ni Ni3 0.0000 0.0000 0.27796(13) 0.0158(11) Uani d S 1 6 . .
    Ni Ni4 0.0000 0.0000 0.38831(12) 0.0133(10) Uani d S 1 6 . .
    Ni Ni5 0.0000 0.0000 0.5000 0.0097(13) Uani d S 1 12 . .
loop_
    _atom_site_aniso_label
    _atom_site_aniso_U_11
    _atom_site_aniso_U_22
    _atom_site_aniso_U_33
    _atom_site_aniso_U_12
    _atom_site_aniso_U_13
    _atom_site_aniso_U_23
    Dy1 0.0103(6) 0.0103(6) 0.0222(9) 0.0052(3) 0.000 0.000
    Dy2 0.0129(7) 0.0129(7) 0.0199(9) 0.0065(3) 0.000 0.000
    Ni1 0.0128(10) 0.0128(10) 0.0137(11) 0.0080(11) 0.0007(5) -0.0007(5)
    Ni2 0.0102(12) 0.0080(18) 0.0099(14) 0.0040(9) 0.0001(6) 0.0003(12)
    Ni3 0.0167(16) 0.0167(16) 0.014(2) 0.0083(8) 0.000 0.000
    Ni4 0.0158(15) 0.0158(15) 0.0083(19) 0.0079(7) 0.000 0.000
    Ni5 0.0102(19) 0.0102(19) 0.009(3) 0.0051(10) 0.000 0.000
_geom_special_details
;
All e.s.d.'s (except the e.s.d. in the dihedral angle between two l.s. planes)
are estimated using the full covariance matrix. The cell e.s.d.'s are taken
into account individually in the estimation of e.s.d.'s in distances, angles
and torsion angles; correlations between e.s.d.'s in cell parameters are only
used when they are defined by crystal symmetry. An approximate (isotropic)
treatment of cell e.s.d.'s is used for estimating e.s.d.'s involving l.s.
planes.
;
loop_
    _geom_bond_atom_site_label_1
    _geom_bond_atom_site_label_2
    _geom_bond_site_symmetry_2
    _geom_bond_distance
    _geom_bond_publ_flag
    Dy1 Ni4 13_554 2.8595(6) ?
    Dy1 Ni4 13_444 2.8595(6) ?
    Dy1 Ni4 13_544 2.8595(6) ?
    Dy1 Ni3 25 2.8603(6) ?
    Dy1 Ni3 25_445 2.8603(6) ?
    Dy1 Ni3 25_455 2.8603(6) ?
    Dy1 Ni2 3 3.0821(11) ?
    Dy1 Ni2 2_545 3.0821(11) ?
    Dy1 Ni2 1_455 3.0821(11) ?
    Dy1 Ni2 3_665 3.0821(11) ?
    Dy1 Ni2 . 3.0821(11) ?
    Dy1 Ni2 2 3.0821(11) ?
    Dy2 Ni1 1_445 2.8283(14) ?
    Dy2 Ni1 2 2.8283(14) ?
    Dy2 Ni1 3 2.8283(14) ?
    Dy2 Ni1 . 2.8283(14) ?
    Dy2 Ni1 3_565 2.8283(14) ?
    Dy2 Ni1 2_655 2.8283(14) ?
    Dy2 Ni5 13_554 2.9374(7) ?
    Dy2 Ni5 13_444 2.9374(7) ?
    Dy2 Ni5 13_544 2.9374(7) ?
    Dy2 Ni1 25 3.096(3) ?
    Dy2 Ni1 26_455 3.096(3) ?
    Dy2 Ni1 27_445 3.096(3) ?
    Ni1 Ni3 25 2.428(4) ?
    Ni1 Ni4 13_554 2.445(4) ?
    Ni1 Ni1 3_665 2.465(5) ?
    Ni1 Ni1 2_655 2.465(5) ?
    Ni1 Ni1 3_565 2.481(5) ?
    Ni1 Ni1 2_665 2.481(5) ?
    Ni1 Ni5 13_554 2.510(3) ?
    Ni1 Dy2 1_665 2.8283(14) ?
    Ni1 Dy2 25 3.096(3) ?
    Ni1 Dy1 1_665 3.265(2) ?
    Ni2 Ni4 25 2.449(3) ?
    Ni2 Ni4 13_544 2.449(3) ?
    Ni2 Ni3 25 2.461(4) ?
    Ni2 Ni3 13_544 2.461(4) ?
    Ni2 Ni2 2_655 2.4730(5) ?
    Ni2 Ni2 2_545 2.4730(5) ?
    Ni2 Ni2 3_665 2.4730(5) ?
    Ni2 Ni2 3_655 2.4730(4) ?
    Ni2 Dy1 1_655 3.0821(11) ?
    Ni2 Dy1 19 3.0821(11) ?
    Ni2 Dy1 19_655 3.0821(11) ?
    Ni3 Ni1 25 2.428(4) ?
    Ni3 Ni1 27_445 2.428(4) ?
    Ni3 Ni1 26_455 2.428(4) ?
    Ni3 Ni2 9 2.461(4) ?
    Ni3 Ni2 7_455 2.461(4) ?
    Ni3 Ni2 8_445 2.461(4) ?
    Ni3 Ni4 31 2.8556(5) ?
    Ni3 Ni4 31_445 2.8556(5) ?
    Ni3 Ni4 31_545 2.8556(5) ?
    Ni3 Dy1 25 2.8603(6) ?
    Ni3 Dy1 25_445 2.8603(6) ?
    Ni3 Dy1 25_455 2.8603(6) ?
    Ni4 Ni1 7_445 2.445(4) ?
    Ni4 Ni1 8 2.445(4) ?
    Ni4 Ni1 9_455 2.445(4) ?
    Ni4 Ni2 9 2.449(3) ?
    Ni4 Ni2 8_445 2.449(3) ?
    Ni4 Ni2 7_455 2.449(3) ?
    Ni4 Ni3 31 2.8556(5) ?
    Ni4 Ni3 31_445 2.8556(5) ?
    Ni4 Ni3 31_545 2.8556(5) ?
    Ni4 Dy1 7_445 2.8595(6) ?
    Ni4 Dy1 7 2.8595(6) ?
    Ni4 Dy1 7_455 2.8595(6) ?
    Ni5 Ni1 31 2.510(3) ?
    Ni5 Ni1 7_445 2.510(3) ?
    Ni5 Ni1 33_545 2.510(3) ?
    Ni5 Ni1 9_455 2.510(3) ?
    Ni5 Ni1 32_445 2.510(3) ?
    Ni5 Ni1 8 2.510(3) ?
    Ni5 Dy2 31 2.9374(7) ?
    Ni5 Dy2 7_445 2.9374(7) ?
    Ni5 Dy2 31_445 2.9374(7) ?
    Ni5 Dy2 7 2.9374(7) ?
    Ni5 Dy2 31_545 2.9374(7) ?
    Ni5 Dy2 7_455 2.9374(7) ?
loop_
    _geom_angle_atom_site_label_1
    _geom_angle_atom_site_label_2
    _geom_angle_atom_site_label_3
    _geom_angle_site_symmetry_1
    _geom_angle_site_symmetry_3
    _geom_angle
    _geom_angle_publ_flag
    Ni4 Dy1 Ni4 13_554 13_444 119.729(16) ?
    Ni4 Dy1 Ni4 13_554 13_544 119.727(16) ?
    Ni4 Dy1 Ni4 13_444 13_544 119.727(16) ?
    Ni4 Dy1 Ni3 13_554 25 59.900(4) ?
    Ni4 Dy1 Ni3 13_444 25 173.70(14) ?
    Ni4 Dy1 Ni3 13_544 25 59.901(4) ?
    Ni4 Dy1 Ni3 13_554 25_445 173.70(14) ?
    Ni4 Dy1 Ni3 13_444 25_445 59.900(4) ?
    Ni4 Dy1 Ni3 13_544 25_445 59.901(4) ?
    Ni3 Dy1 Ni3 25 25_445 119.67(2) ?
    Ni4 Dy1 Ni3 13_554 25_455 59.901(4) ?
    Ni4 Dy1 Ni3 13_444 25_455 59.901(4) ?
    Ni4 Dy1 Ni3 13_544 25_455 173.70(14) ?
    Ni3 Dy1 Ni3 25 25_455 119.67(2) ?
    Ni3 Dy1 Ni3 25_445 25_455 119.67(2) ?
    Ni4 Dy1 Ni2 13_554 3 136.49(8) ?
    Ni4 Dy1 Ni2 13_444 3 48.50(7) ?
    Ni4 Dy1 Ni2 13_544 3 91.79(5) ?
    Ni3 Dy1 Ni2 25 3 136.72(9) ?
    Ni3 Dy1 Ni2 25_445 3 48.75(8) ?
    Ni3 Dy1 Ni2 25_455 3 91.97(6) ?
    Ni4 Dy1 Ni2 13_554 2_545 136.49(8) ?
    Ni4 Dy1 Ni2 13_444 2_545 91.79(5) ?
    Ni4 Dy1 Ni2 13_544 2_545 48.50(7) ?
    Ni3 Dy1 Ni2 25 2_545 91.97(6) ?
    Ni3 Dy1 Ni2 25_445 2_545 48.75(8) ?
    Ni3 Dy1 Ni2 25_455 2_545 136.72(9) ?
    Ni2 Dy1 Ni2 3 2_545 47.304(17) ?
    Ni4 Dy1 Ni2 13_554 1_455 91.79(5) ?
    Ni4 Dy1 Ni2 13_444 1_455 48.50(7) ?
    Ni4 Dy1 Ni2 13_544 1_455 136.49(8) ?
    Ni3 Dy1 Ni2 25 1_455 136.72(9) ?
    Ni3 Dy1 Ni2 25_445 1_455 91.97(6) ?
    Ni3 Dy1 Ni2 25_455 1_455 48.75(8) ?
    Ni2 Dy1 Ni2 3 1_455 47.304(17) ?
    Ni2 Dy1 Ni2 2_545 1_455 88.03(4) ?
    Ni4 Dy1 Ni2 13_554 3_665 48.50(7) ?
    Ni4 Dy1 Ni2 13_444 3_665 136.49(8) ?
    Ni4 Dy1 Ni2 13_544 3_665 91.79(5) ?
    Ni3 Dy1 Ni2 25 3_665 48.75(8) ?
    Ni3 Dy1 Ni2 25_445 3_665 136.72(9) ?
    Ni3 Dy1 Ni2 25_455 3_665 91.97(6) ?
    Ni2 Dy1 Ni2 3 3_665 106.71(5) ?
    Ni2 Dy1 Ni2 2_545 3_665 88.03(4) ?
    Ni2 Dy1 Ni2 1_455 3_665 88.03(4) ?
    Ni4 Dy1 Ni2 13_554 . 91.79(5) ?
    Ni4 Dy1 Ni2 13_444 . 136.49(8) ?
    Ni4 Dy1 Ni2 13_544 . 48.50(7) ?
    Ni3 Dy1 Ni2 25 . 48.75(8) ?
    Ni3 Dy1 Ni2 25_445 . 91.97(6) ?
    Ni3 Dy1 Ni2 25_455 . 136.72(9) ?
    Ni2 Dy1 Ni2 3 . 88.03(4) ?
    Ni2 Dy1 Ni2 2_545 . 47.304(17) ?
    Ni2 Dy1 Ni2 1_455 . 106.71(5) ?
    Ni2 Dy1 Ni2 3_665 . 47.304(17) ?
    Ni4 Dy1 Ni2 13_554 2 48.50(7) ?
    Ni4 Dy1 Ni2 13_444 2 91.79(5) ?
    Ni4 Dy1 Ni2 13_544 2 136.49(8) ?
    Ni3 Dy1 Ni2 25 2 91.97(6) ?
    Ni3 Dy1 Ni2 25_445 2 136.72(9) ?
    Ni3 Dy1 Ni2 25_455 2 48.75(8) ?
    Ni2 Dy1 Ni2 3 2 88.03(4) ?
    Ni2 Dy1 Ni2 2_545 2 106.71(5) ?
    Ni2 Dy1 Ni2 1_455 2 47.304(17) ?
    Ni2 Dy1 Ni2 3_665 2 47.304(17) ?
    Ni2 Dy1 Ni2 . 2 88.03(4) ?
    Ni1 Dy2 Ni1 1_445 2 52.03(11) ?
    Ni1 Dy2 Ni1 1_445 3 51.67(11) ?
    Ni1 Dy2 Ni1 2 3 98.44(6) ?
    Ni1 Dy2 Ni1 1_445 . 121.94(10) ?
    Ni1 Dy2 Ni1 2 . 98.44(6) ?
    Ni1 Dy2 Ni1 3 . 98.44(6) ?
    Ni1 Dy2 Ni1 1_445 3_565 98.44(6) ?
    Ni1 Dy2 Ni1 2 3_565 51.67(11) ?
    Ni1 Dy2 Ni1 3 3_565 121.94(10) ?
    Ni1 Dy2 Ni1 . 3_565 52.03(11) ?
    Ni1 Dy2 Ni1 1_445 2_655 98.44(6) ?
    Ni1 Dy2 Ni1 2 2_655 121.94(10) ?
    Ni1 Dy2 Ni1 3 2_655 52.03(11) ?
    Ni1 Dy2 Ni1 . 2_655 51.67(11) ?
    Ni1 Dy2 Ni1 3_565 2_655 98.44(6) ?
    Ni1 Dy2 Ni5 1_445 13_554 148.28(6) ?
    Ni1 Dy2 Ni5 2 13_554 96.44(6) ?
    Ni1 Dy2 Ni5 3 13_554 148.28(6) ?
    Ni1 Dy2 Ni5 . 13_554 51.56(5) ?
    Ni1 Dy2 Ni5 3_565 13_554 51.56(5) ?
    Ni1 Dy2 Ni5 2_655 13_554 96.44(6) ?
    Ni1 Dy2 Ni5 1_445 13_444 51.56(5) ?
    Ni1 Dy2 Ni5 2 13_444 51.56(5) ?
    Ni1 Dy2 Ni5 3 13_444 96.44(6) ?
    Ni1 Dy2 Ni5 . 13_444 148.28(6) ?
    Ni1 Dy2 Ni5 3_565 13_444 96.44(6) ?
    Ni1 Dy2 Ni5 2_655 13_444 148.28(6) ?
    Ni5 Dy2 Ni5 13_554 13_444 114.68(3) ?
    Ni1 Dy2 Ni5 1_445 13_544 96.44(6) ?
    Ni1 Dy2 Ni5 2 13_544 148.28(6) ?
    Ni1 Dy2 Ni5 3 13_544 51.56(5) ?
    Ni1 Dy2 Ni5 . 13_544 96.44(6) ?
    Ni1 Dy2 Ni5 3_565 13_544 148.28(6) ?
    Ni1 Dy2 Ni5 2_655 13_544 51.56(5) ?
    Ni5 Dy2 Ni5 13_554 13_544 114.68(3) ?
    Ni5 Dy2 Ni5 13_444 13_544 114.68(3) ?
    Ni1 Dy2 Ni1 1_445 25 115.48(5) ?
    Ni1 Dy2 Ni1 2 25 141.21(5) ?
    Ni1 Dy2 Ni1 3 25 94.77(8) ?
    Ni1 Dy2 Ni1 . 25 115.48(5) ?
    Ni1 Dy2 Ni1 3_565 25 141.21(5) ?
    Ni1 Dy2 Ni1 2_655 25 94.77(8) ?
    Ni5 Dy2 Ni1 13_554 25 90.88(5) ?
    Ni5 Dy2 Ni1 13_444 25 90.88(5) ?
    Ni5 Dy2 Ni1 13_544 25 49.08(5) ?
    Ni1 Dy2 Ni1 1_445 26_455 141.21(5) ?
    Ni1 Dy2 Ni1 2 26_455 115.48(5) ?
    Ni1 Dy2 Ni1 3 26_455 141.21(5) ?
    Ni1 Dy2 Ni1 . 26_455 94.77(8) ?
    Ni1 Dy2 Ni1 3_565 26_455 94.77(8) ?
    Ni1 Dy2 Ni1 2_655 26_455 115.48(5) ?
    Ni5 Dy2 Ni1 13_554 26_455 49.08(5) ?
    Ni5 Dy2 Ni1 13_444 26_455 90.88(5) ?
    Ni5 Dy2 Ni1 13_544 26_455 90.88(5) ?
    Ni1 Dy2 Ni1 25 26_455 46.92(9) ?
    Ni1 Dy2 Ni1 1_445 27_445 94.77(8) ?
    Ni1 Dy2 Ni1 2 27_445 94.77(8) ?
    Ni1 Dy2 Ni1 3 27_445 115.48(5) ?
    Ni1 Dy2 Ni1 . 27_445 141.21(5) ?
    Ni1 Dy2 Ni1 3_565 27_445 115.48(5) ?
    Ni1 Dy2 Ni1 2_655 27_445 141.21(5) ?
    Ni5 Dy2 Ni1 13_554 27_445 90.88(5) ?
    Ni5 Dy2 Ni1 13_444 27_445 49.08(5) ?
    Ni5 Dy2 Ni1 13_544 27_445 90.88(5) ?
    Ni1 Dy2 Ni1 25 27_445 46.92(9) ?
    Ni1 Dy2 Ni1 26_455 27_445 46.92(9) ?
    Ni3 Ni1 Ni4 25 13_554 71.75(10) ?
    Ni3 Ni1 Ni1 25 3_665 59.49(7) ?
    Ni4 Ni1 Ni1 13_554 3_665 120.49(7) ?
    Ni3 Ni1 Ni1 25 2_655 59.49(7) ?
    Ni4 Ni1 Ni1 13_554 2_655 120.49(7) ?
    Ni1 Ni1 Ni1 3_665 2_655 60.0 ?
    Ni3 Ni1 Ni1 25 3_565 120.51(7) ?
    Ni4 Ni1 Ni1 13_554 3_565 59.51(7) ?
    Ni1 Ni1 Ni1 3_665 3_565 180.00(13) ?
    Ni1 Ni1 Ni1 2_655 3_565 120.0000(10)
                                       ?
    Ni3 Ni1 Ni1 25 2_665 120.51(7) ?
    Ni4 Ni1 Ni1 13_554 2_665 59.51(7) ?
    Ni1 Ni1 Ni1 3_665 2_665 120.0000(10)
                                       ?
    Ni1 Ni1 Ni1 2_655 2_665 180.00(13) ?
    Ni1 Ni1 Ni1 3_565 2_665 60.0000(10)
                                      ?
    Ni3 Ni1 Ni5 25 13_554 178.91(14) ?
    Ni4 Ni1 Ni5 13_554 13_554 109.34(12) ?
    Ni1 Ni1 Ni5 3_665 13_554 119.62(5) ?
    Ni1 Ni1 Ni5 2_655 13_554 119.62(5) ?
    Ni1 Ni1 Ni5 3_565 13_554 60.38(5) ?
    Ni1 Ni1 Ni5 2_665 13_554 60.38(5) ?
    Ni3 Ni1 Dy2 25 1_665 113.21(6) ?
    Ni4 Ni1 Dy2 13_554 1_665 113.10(7) ?
    Ni1 Ni1 Dy2 3_665 1_665 64.16(6) ?
    Ni1 Ni1 Dy2 2_655 1_665 116.01(6) ?
    Ni1 Ni1 Dy2 3_565 1_665 115.84(5) ?
    Ni1 Ni1 Dy2 2_665 1_665 63.99(6) ?
    Ni5 Ni1 Dy2 13_554 1_665 66.46(5) ?
    Ni3 Ni1 Dy2 25 . 113.21(6) ?
    Ni4 Ni1 Dy2 13_554 . 113.10(7) ?
    Ni1 Ni1 Dy2 3_665 . 116.01(6) ?
    Ni1 Ni1 Dy2 2_655 . 64.16(6) ?
    Ni1 Ni1 Dy2 3_565 . 63.99(6) ?
    Ni1 Ni1 Dy2 2_665 . 115.84(5) ?
    Ni5 Ni1 Dy2 13_554 . 66.46(5) ?
    Dy2 Ni1 Dy2 1_665 . 121.94(10) ?
    Ni3 Ni1 Dy2 25 25 116.74(12) ?
    Ni4 Ni1 Dy2 13_554 25 171.51(13) ?
    Ni1 Ni1 Dy2 3_665 25 66.54(4) ?
    Ni1 Ni1 Dy2 2_655 25 66.54(4) ?
    Ni1 Ni1 Dy2 3_565 25 113.46(4) ?
    Ni1 Ni1 Dy2 2_665 25 113.46(4) ?
    Ni5 Ni1 Dy2 13_554 25 62.17(6) ?
    Dy2 Ni1 Dy2 1_665 25 64.52(5) ?
    Dy2 Ni1 Dy2 . 25 64.52(5) ?
    Ni3 Ni1 Dy1 25 . 58.12(5) ?
    Ni4 Ni1 Dy1 13_554 . 58.00(5) ?
    Ni1 Ni1 Dy1 3_665 . 112.33(5) ?
    Ni1 Ni1 Dy1 2_655 . 67.82(5) ?
    Ni1 Ni1 Dy1 3_565 . 67.67(5) ?
    Ni1 Ni1 Dy1 2_665 . 112.18(5) ?
    Ni5 Ni1 Dy1 13_554 . 122.36(6) ?
    Dy2 Ni1 Dy1 1_665 . 168.27(8) ?
    Dy2 Ni1 Dy1 . . 69.79(4) ?
    Dy2 Ni1 Dy1 25 . 125.48(5) ?
    Ni3 Ni1 Dy1 25 1_665 58.12(5) ?
    Ni4 Ni1 Dy1 13_554 1_665 58.00(5) ?
    Ni1 Ni1 Dy1 3_665 1_665 67.82(5) ?
    Ni1 Ni1 Dy1 2_655 1_665 112.33(5) ?
    Ni1 Ni1 Dy1 3_565 1_665 112.18(5) ?
    Ni1 Ni1 Dy1 2_665 1_665 67.67(5) ?
    Ni5 Ni1 Dy1 13_554 1_665 122.36(6) ?
    Dy2 Ni1 Dy1 1_665 1_665 69.79(4) ?
    Dy2 Ni1 Dy1 . 1_665 168.27(8) ?
    Dy2 Ni1 Dy1 25 1_665 125.48(5) ?
    Dy1 Ni1 Dy1 . 1_665 98.49(8) ?
    Ni4 Ni2 Ni4 25 13_544 180.00(11) ?
    Ni4 Ni2 Ni3 25 25 108.86(8) ?
    Ni4 Ni2 Ni3 13_544 25 71.14(8) ?
    Ni4 Ni2 Ni3 25 13_544 71.14(8) ?
    Ni4 Ni2 Ni3 13_544 13_544 108.86(8) ?
    Ni3 Ni2 Ni3 25 13_544 180.00(13) ?
    Ni4 Ni2 Ni2 25 2_655 59.67(5) ?
    Ni4 Ni2 Ni2 13_544 2_655 120.33(5) ?
    Ni3 Ni2 Ni2 25 2_655 59.83(5) ?
    Ni3 Ni2 Ni2 13_544 2_655 120.17(5) ?
    Ni4 Ni2 Ni2 25 2_545 120.33(5) ?
    Ni4 Ni2 Ni2 13_544 2_545 59.67(5) ?
    Ni3 Ni2 Ni2 25 2_545 120.17(5) ?
    Ni3 Ni2 Ni2 13_544 2_545 59.83(5) ?
    Ni2 Ni2 Ni2 2_655 2_545 180.0 ?
    Ni4 Ni2 Ni2 25 3_665 59.67(5) ?
    Ni4 Ni2 Ni2 13_544 3_665 120.33(5) ?
    Ni3 Ni2 Ni2 25 3_665 59.83(5) ?
    Ni3 Ni2 Ni2 13_544 3_665 120.17(5) ?
    Ni2 Ni2 Ni2 2_655 3_665 60.0 ?
    Ni2 Ni2 Ni2 2_545 3_665 120.0 ?
    Ni4 Ni2 Ni2 25 3_655 120.33(5) ?
    Ni4 Ni2 Ni2 13_544 3_655 59.67(5) ?
    Ni3 Ni2 Ni2 25 3_655 120.17(5) ?
    Ni3 Ni2 Ni2 13_544 3_655 59.83(5) ?
    Ni2 Ni2 Ni2 2_655 3_655 120.0 ?
    Ni2 Ni2 Ni2 2_545 3_655 60.0 ?
    Ni2 Ni2 Ni2 3_665 3_655 180.0 ?
    Ni4 Ni2 Dy1 25 1_655 119.00(3) ?
    Ni4 Ni2 Dy1 13_544 1_655 61.00(3) ?
    Ni3 Ni2 Dy1 25 1_655 60.92(3) ?
    Ni3 Ni2 Dy1 13_544 1_655 119.08(3) ?
    Ni2 Ni2 Dy1 2_655 1_655 66.348(8) ?
    Ni2 Ni2 Dy1 2_545 1_655 113.652(8) ?
    Ni2 Ni2 Dy1 3_665 1_655 113.652(8) ?
    Ni2 Ni2 Dy1 3_655 1_655 66.348(8) ?
    Ni4 Ni2 Dy1 25 19 61.00(3) ?
    Ni4 Ni2 Dy1 13_544 19 119.00(3) ?
    Ni3 Ni2 Dy1 25 19 119.08(3) ?
    Ni3 Ni2 Dy1 13_544 19 60.92(3) ?
    Ni2 Ni2 Dy1 2_655 19 113.652(8) ?
    Ni2 Ni2 Dy1 2_545 19 66.348(8) ?
    Ni2 Ni2 Dy1 3_665 19 66.348(8) ?
    Ni2 Ni2 Dy1 3_655 19 113.652(8) ?
    Dy1 Ni2 Dy1 1_655 19 180.00(5) ?
    Ni4 Ni2 Dy1 25 . 119.00(3) ?
    Ni4 Ni2 Dy1 13_544 . 61.00(3) ?
    Ni3 Ni2 Dy1 25 . 60.92(3) ?
    Ni3 Ni2 Dy1 13_544 . 119.08(3) ?
    Ni2 Ni2 Dy1 2_655 . 113.652(8) ?
    Ni2 Ni2 Dy1 2_545 . 66.348(8) ?
    Ni2 Ni2 Dy1 3_665 . 66.348(8) ?
    Ni2 Ni2 Dy1 3_655 . 113.652(8) ?
    Dy1 Ni2 Dy1 1_655 . 106.71(5) ?
    Dy1 Ni2 Dy1 19 . 73.29(5) ?
    Ni4 Ni2 Dy1 25 19_655 61.00(3) ?
    Ni4 Ni2 Dy1 13_544 19_655 119.00(3) ?
    Ni3 Ni2 Dy1 25 19_655 119.08(3) ?
    Ni3 Ni2 Dy1 13_544 19_655 60.92(3) ?
    Ni2 Ni2 Dy1 2_655 19_655 66.348(8) ?
    Ni2 Ni2 Dy1 2_545 19_655 113.652(8) ?
    Ni2 Ni2 Dy1 3_665 19_655 113.652(8) ?
    Ni2 Ni2 Dy1 3_655 19_655 66.348(8) ?
    Dy1 Ni2 Dy1 1_655 19_655 73.29(5) ?
    Dy1 Ni2 Dy1 19 19_655 106.71(5) ?
    Dy1 Ni2 Dy1 . 19_655 180.00(5) ?
    Ni1 Ni3 Ni1 25 27_445 61.02(15) ?
    Ni1 Ni3 Ni1 25 26_455 61.02(15) ?
    Ni1 Ni3 Ni1 27_445 26_455 61.02(15) ?
    Ni1 Ni3 Ni2 25 9 108.64(7) ?
    Ni1 Ni3 Ni2 27_445 9 146.09(3) ?
    Ni1 Ni3 Ni2 26_455 9 146.09(3) ?
    Ni1 Ni3 Ni2 25 7_455 146.09(3) ?
    Ni1 Ni3 Ni2 27_445 7_455 146.09(3) ?
    Ni1 Ni3 Ni2 26_455 7_455 108.64(7) ?
    Ni2 Ni3 Ni2 9 7_455 60.33(11) ?
    Ni1 Ni3 Ni2 25 8_445 146.09(3) ?
    Ni1 Ni3 Ni2 27_445 8_445 108.64(7) ?
    Ni1 Ni3 Ni2 26_455 8_445 146.09(3) ?
    Ni2 Ni3 Ni2 9 8_445 60.33(11) ?
    Ni2 Ni3 Ni2 7_455 8_445 60.33(11) ?
    Ni1 Ni3 Ni4 25 31 107.29(14) ?
    Ni1 Ni3 Ni4 27_445 31 107.29(14) ?
    Ni1 Ni3 Ni4 26_455 31 54.40(11) ?
    Ni2 Ni3 Ni4 9 31 106.62(14) ?
    Ni2 Ni3 Ni4 7_455 31 54.24(9) ?
    Ni2 Ni3 Ni4 8_445 31 106.62(14) ?
    Ni1 Ni3 Ni4 25 31_445 107.29(14) ?
    Ni1 Ni3 Ni4 27_445 31_445 54.40(11) ?
    Ni1 Ni3 Ni4 26_455 31_445 107.29(14) ?
    Ni2 Ni3 Ni4 9 31_445 106.62(14) ?
    Ni2 Ni3 Ni4 7_455 31_445 106.62(14) ?
    Ni2 Ni3 Ni4 8_445 31_445 54.24(9) ?
    Ni4 Ni3 Ni4 31 31_445 119.998(3) ?
    Ni1 Ni3 Ni4 25 31_545 54.40(11) ?
    Ni1 Ni3 Ni4 27_445 31_545 107.29(14) ?
    Ni1 Ni3 Ni4 26_455 31_545 107.29(14) ?
    Ni2 Ni3 Ni4 9 31_545 54.24(9) ?
    Ni2 Ni3 Ni4 7_455 31_545 106.62(14) ?
    Ni2 Ni3 Ni4 8_445 31_545 106.62(14) ?
    Ni4 Ni3 Ni4 31 31_545 119.997(3) ?
    Ni4 Ni3 Ni4 31_445 31_545 119.997(3) ?
    Ni1 Ni3 Dy1 25 25 75.76(7) ?
    Ni1 Ni3 Dy1 27_445 25 129.19(18) ?
    Ni1 Ni3 Dy1 26_455 25 75.76(7) ?
    Ni2 Ni3 Dy1 9 25 70.34(6) ?
    Ni2 Ni3 Dy1 7_455 25 70.34(6) ?
    Ni2 Ni3 Dy1 8_445 25 122.17(17) ?
    Ni4 Ni3 Dy1 31 25 60.035(7) ?
    Ni4 Ni3 Dy1 31_445 25 176.4(2) ?
    Ni4 Ni3 Dy1 31_545 25 60.036(7) ?
    Ni1 Ni3 Dy1 25 25_445 75.76(7) ?
    Ni1 Ni3 Dy1 27_445 25_445 75.76(7) ?
    Ni1 Ni3 Dy1 26_455 25_445 129.19(18) ?
    Ni2 Ni3 Dy1 9 25_445 70.34(6) ?
    Ni2 Ni3 Dy1 7_455 25_445 122.17(17) ?
    Ni2 Ni3 Dy1 8_445 25_445 70.34(6) ?
    Ni4 Ni3 Dy1 31 25_445 176.4(2) ?
    Ni4 Ni3 Dy1 31_445 25_445 60.035(7) ?
    Ni4 Ni3 Dy1 31_545 25_445 60.036(7) ?
    Dy1 Ni3 Dy1 25 25_445 119.67(2) ?
    Ni1 Ni3 Dy1 25 25_455 129.19(18) ?
    Ni1 Ni3 Dy1 27_445 25_455 75.76(7) ?
    Ni1 Ni3 Dy1 26_455 25_455 75.76(7) ?
    Ni2 Ni3 Dy1 9 25_455 122.17(17) ?
    Ni2 Ni3 Dy1 7_455 25_455 70.34(6) ?
    Ni2 Ni3 Dy1 8_445 25_455 70.34(6) ?
    Ni4 Ni3 Dy1 31 25_455 60.036(7) ?
    Ni4 Ni3 Dy1 31_445 25_455 60.036(7) ?
    Ni4 Ni3 Dy1 31_545 25_455 176.4(2) ?
    Dy1 Ni3 Dy1 25 25_455 119.67(2) ?
    Dy1 Ni3 Dy1 25_445 25_455 119.67(2) ?
    Ni1 Ni4 Ni1 7_445 8 60.97(14) ?
    Ni1 Ni4 Ni1 7_445 9_455 60.97(14) ?
    Ni1 Ni4 Ni1 8 9_455 60.97(14) ?
    Ni1 Ni4 Ni2 7_445 9 108.47(6) ?
    Ni1 Ni4 Ni2 8 9 146.02(3) ?
    Ni1 Ni4 Ni2 9_455 9 146.02(3) ?
    Ni1 Ni4 Ni2 7_445 8_445 146.02(3) ?
    Ni1 Ni4 Ni2 8 8_445 146.02(3) ?
    Ni1 Ni4 Ni2 9_455 8_445 108.47(7) ?
    Ni2 Ni4 Ni2 9 8_445 60.66(9) ?
    Ni1 Ni4 Ni2 7_445 7_455 146.02(3) ?
    Ni1 Ni4 Ni2 8 7_455 108.47(7) ?
    Ni1 Ni4 Ni2 9_455 7_455 146.02(3) ?
    Ni2 Ni4 Ni2 9 7_455 60.66(9) ?
    Ni2 Ni4 Ni2 8_445 7_455 60.66(9) ?
    Ni1 Ni4 Ni3 7_445 31 106.79(14) ?
    Ni1 Ni4 Ni3 8 31 53.85(12) ?
    Ni1 Ni4 Ni3 9_455 31 106.79(14) ?
    Ni2 Ni4 Ni3 9 31 107.19(13) ?
    Ni2 Ni4 Ni3 8_445 31 107.20(13) ?
    Ni2 Ni4 Ni3 7_455 31 54.62(10) ?
    Ni1 Ni4 Ni3 7_445 31_445 106.79(14) ?
    Ni1 Ni4 Ni3 8 31_445 106.79(14) ?
    Ni1 Ni4 Ni3 9_455 31_445 53.85(12) ?
    Ni2 Ni4 Ni3 9 31_445 107.19(13) ?
    Ni2 Ni4 Ni3 8_445 31_445 54.62(10) ?
    Ni2 Ni4 Ni3 7_455 31_445 107.20(13) ?
    Ni3 Ni4 Ni3 31 31_445 119.998(3) ?
    Ni1 Ni4 Ni3 7_445 31_545 53.85(12) ?
    Ni1 Ni4 Ni3 8 31_545 106.79(14) ?
    Ni1 Ni4 Ni3 9_455 31_545 106.79(14) ?
    Ni2 Ni4 Ni3 9 31_545 54.62(10) ?
    Ni2 Ni4 Ni3 8_445 31_545 107.20(13) ?
    Ni2 Ni4 Ni3 7_455 31_545 107.20(13) ?
    Ni3 Ni4 Ni3 31 31_545 119.997(3) ?
    Ni3 Ni4 Ni3 31_445 31_545 119.997(3) ?
    Ni1 Ni4 Dy1 7_445 7_445 75.52(6) ?
    Ni1 Ni4 Dy1 8 7_445 128.87(16) ?
    Ni1 Ni4 Dy1 9_455 7_445 75.52(6) ?
    Ni2 Ni4 Dy1 9 7_445 70.51(6) ?
    Ni2 Ni4 Dy1 8_445 7_445 70.51(6) ?
    Ni2 Ni4 Dy1 7_455 7_445 122.66(14) ?
    Ni3 Ni4 Dy1 31 7_445 177.3(2) ?
    Ni3 Ni4 Dy1 31_445 7_445 60.063(7) ?
    Ni3 Ni4 Dy1 31_545 7_445 60.064(7) ?
    Ni1 Ni4 Dy1 7_445 7 75.52(6) ?
    Ni1 Ni4 Dy1 8 7 75.52(6) ?
    Ni1 Ni4 Dy1 9_455 7 128.87(16) ?
    Ni2 Ni4 Dy1 9 7 70.51(6) ?
    Ni2 Ni4 Dy1 8_445 7 122.66(14) ?
    Ni2 Ni4 Dy1 7_455 7 70.51(6) ?
    Ni3 Ni4 Dy1 31 7 60.063(7) ?
    Ni3 Ni4 Dy1 31_445 7 177.3(2) ?
    Ni3 Ni4 Dy1 31_545 7 60.064(7) ?
    Dy1 Ni4 Dy1 7_445 7 119.728(17) ?
    Ni1 Ni4 Dy1 7_445 7_455 128.86(16) ?
    Ni1 Ni4 Dy1 8 7_455 75.52(6) ?
    Ni1 Ni4 Dy1 9_455 7_455 75.52(6) ?
    Ni2 Ni4 Dy1 9 7_455 122.66(14) ?
    Ni2 Ni4 Dy1 8_445 7_455 70.50(6) ?
    Ni2 Ni4 Dy1 7_455 7_455 70.50(6) ?
    Ni3 Ni4 Dy1 31 7_455 60.064(7) ?
    Ni3 Ni4 Dy1 31_445 7_455 60.064(7) ?
    Ni3 Ni4 Dy1 31_545 7_455 177.3(2) ?
    Dy1 Ni4 Dy1 7_445 7_455 119.727(17) ?
    Dy1 Ni4 Dy1 7 7_455 119.727(17) ?
    Ni1 Ni5 Ni1 31 7_445 180.00(6) ?
    Ni1 Ni5 Ni1 31 33_545 59.24(10) ?
    Ni1 Ni5 Ni1 7_445 33_545 120.76(10) ?
    Ni1 Ni5 Ni1 31 9_455 120.76(10) ?
    Ni1 Ni5 Ni1 7_445 9_455 59.24(10) ?
    Ni1 Ni5 Ni1 33_545 9_455 180.0000(10)
                                        ?
    Ni1 Ni5 Ni1 31 32_445 59.24(10) ?
    Ni1 Ni5 Ni1 7_445 32_445 120.76(10) ?
    Ni1 Ni5 Ni1 33_545 32_445 59.24(10) ?
    Ni1 Ni5 Ni1 9_455 32_445 120.76(11) ?
    Ni1 Ni5 Ni1 31 8 120.76(10) ?
    Ni1 Ni5 Ni1 7_445 8 59.24(10) ?
    Ni1 Ni5 Ni1 33_545 8 120.76(11) ?
    Ni1 Ni5 Ni1 9_455 8 59.24(10) ?
    Ni1 Ni5 Ni1 32_445 8 180.0000(10)
                                    ?
    Ni1 Ni5 Dy2 31 31 61.98(3) ?
    Ni1 Ni5 Dy2 7_445 31 118.02(3) ?
    Ni1 Ni5 Dy2 33_545 31 61.98(3) ?
    Ni1 Ni5 Dy2 9_455 31 118.02(3) ?
    Ni1 Ni5 Dy2 32_445 31 111.25(7) ?
    Ni1 Ni5 Dy2 8 31 68.75(7) ?
    Ni1 Ni5 Dy2 31 7_445 118.02(3) ?
    Ni1 Ni5 Dy2 7_445 7_445 61.98(3) ?
    Ni1 Ni5 Dy2 33_545 7_445 118.03(3) ?
    Ni1 Ni5 Dy2 9_455 7_445 61.97(3) ?
    Ni1 Ni5 Dy2 32_445 7_445 68.75(7) ?
    Ni1 Ni5 Dy2 8 7_445 111.25(7) ?
    Dy2 Ni5 Dy2 31 7_445 180.0 ?
    Ni1 Ni5 Dy2 31 31_445 61.98(3) ?
    Ni1 Ni5 Dy2 7_445 31_445 118.02(3) ?
    Ni1 Ni5 Dy2 33_545 31_445 111.25(7) ?
    Ni1 Ni5 Dy2 9_455 31_445 68.75(7) ?
    Ni1 Ni5 Dy2 32_445 31_445 61.98(3) ?
    Ni1 Ni5 Dy2 8 31_445 118.02(3) ?
    Dy2 Ni5 Dy2 31 31_445 114.68(3) ?
    Dy2 Ni5 Dy2 7_445 31_445 65.32(3) ?
    Ni1 Ni5 Dy2 31 7 118.02(3) ?
    Ni1 Ni5 Dy2 7_445 7 61.98(3) ?
    Ni1 Ni5 Dy2 33_545 7 68.75(7) ?
    Ni1 Ni5 Dy2 9_455 7 111.25(7) ?
    Ni1 Ni5 Dy2 32_445 7 118.03(3) ?
    Ni1 Ni5 Dy2 8 7 61.97(3) ?
    Dy2 Ni5 Dy2 31 7 65.32(3) ?
    Dy2 Ni5 Dy2 7_445 7 114.68(3) ?
    Dy2 Ni5 Dy2 31_445 7 180.00(7) ?
    Ni1 Ni5 Dy2 31 31_545 111.24(7) ?
    Ni1 Ni5 Dy2 7_445 31_545 68.76(7) ?
    Ni1 Ni5 Dy2 33_545 31_545 61.97(3) ?
    Ni1 Ni5 Dy2 9_455 31_545 118.03(3) ?
    Ni1 Ni5 Dy2 32_445 31_545 61.97(3) ?
    Ni1 Ni5 Dy2 8 31_545 118.03(3) ?
    Dy2 Ni5 Dy2 31 31_545 114.68(3) ?
    Dy2 Ni5 Dy2 7_445 31_545 65.32(3) ?
    Dy2 Ni5 Dy2 31_445 31_545 114.68(3) ?
    Dy2 Ni5 Dy2 7 31_545 65.32(3) ?
    Ni1 Ni5 Dy2 31 7_455 68.76(7) ?
    Ni1 Ni5 Dy2 7_445 7_455 111.24(7) ?
    Ni1 Ni5 Dy2 33_545 7_455 118.03(3) ?
    Ni1 Ni5 Dy2 9_455 7_455 61.97(3) ?
    Ni1 Ni5 Dy2 32_445 7_455 118.03(3) ?
    Ni1 Ni5 Dy2 8 7_455 61.97(3) ?
    Dy2 Ni5 Dy2 31 7_455 65.32(3) ?
    Dy2 Ni5 Dy2 7_445 7_455 114.68(3) ?
    Dy2 Ni5 Dy2 31_445 7_455 65.32(3) ?
    Dy2 Ni5 Dy2 7 7_455 114.68(3) ?
    Dy2 Ni5 Dy2 31_545 7_455 180.00(7) ?
data_global
_journal_date_recd_electronic     2012-02-13
_journal_date_accepted     2012-02-20
_journal_name_full     'Acta Crystallographica, Section E'
_journal_year     2012
_journal_volume     68
_journal_issue      3
_journal_page_first     i20
_journal_page_last     i20
_journal_paper_category     QI
_journal_paper_doi     10.1107/S1600536812007611
_journal_coeditor_code     VN2032
_publ_contact_author_name     'Volodymyr Levytskyy'
_publ_contact_author_address
;
Department of Inorganic Chemistry
Ivan Franko National University of Lviv
Kyryla & Mefodiya street 6
79005 Lviv
Ukraine
;
_publ_contact_author_email     v.levyckyy@gmail.com
_publ_contact_author_fax     ?
_publ_contact_author_phone     ?
_publ_section_title
;
Didysprosium heptanickel
;
loop_
    _publ_author_name
    _publ_author_address
    'Levytskyy, Volodymyr'
;
Department of Inorganic Chemistry
Ivan Franko National University of Lviv
Kyryla & Mefodiya street 6
79005 Lviv
Ukraine
;
    'Babizhetskyy, Volodymyr'
;
Department of Inorganic Chemistry
Ivan Franko National University of Lviv
Kyryla & Mefodiya street 6
79005 Lviv
Ukraine
;
    'Kotur, Bohdan'
;
Department of Inorganic Chemistry
Ivan Franko National University of Lviv
Kyryla & Mefodiya street 6
79005 Lviv
Ukraine
;
    'Smetana, Volodymyr'
;
344 Spedding Hall
Ames Laboratory
Ames
IA 50011-3020
USA
;
