# Supplementary material for: Didysprosium hepta­nickel
Source: Acta Crystallogr Sect E Struct Rep Online. 2012 Feb 24;68(Pt 3):i20. doi: 10.1107/S1600536812007611 (PMC3297205; doi:10.1107/S1600536812007611)
Supplement: Supplementary file 2 [file e-68-00i20-Isup2.hkl]

#
# h,k,l, Fc-squared, Fo-squared, sigma(Fo-squared) and status flag
#
data_I
_shelx_title ' vb35 Dy2Ni7'
_shelx_refln_list_code          4
_shelx_F_calc_maximum      999.64
_exptl_crystal_F_000      1968.00
_reflns_d_resolution_high  0.7900
 
loop_
 _symmetry_equiv_pos_as_xyz
 'x, y, z'
 '-y, x-y, z'
 '-x+y, -x, z'
 'x-y, -y, -z'
 '-x, -x+y, -z'
 'y, x, -z'
 'x+2/3, y+1/3, z+1/3'
 '-y+2/3, x-y+1/3, z+1/3'
 '-x+y+2/3, -x+1/3, z+1/3'
 'x-y+2/3, -y+1/3, -z+1/3'
 '-x+2/3, -x+y+1/3, -z+1/3'
 'y+2/3, x+1/3, -z+1/3'
 'x+1/3, y+2/3, z+2/3'
 '-y+1/3, x-y+2/3, z+2/3'
 '-x+y+1/3, -x+2/3, z+2/3'
 'x-y+1/3, -y+2/3, -z+2/3'
 '-x+1/3, -x+y+2/3, -z+2/3'
 'y+1/3, x+2/3, -z+2/3'
 '-x, -y, -z'
 'y, -x+y, -z'
 'x-y, x, -z'
 '-x+y, y, z'
 'x, x-y, z'
 '-y, -x, z'
 '-x+2/3, -y+1/3, -z+1/3'
 'y+2/3, -x+y+1/3, -z+1/3'
 'x-y+2/3, x+1/3, -z+1/3'
 '-x+y+2/3, y+1/3, z+1/3'
 'x+2/3, x-y+1/3, z+1/3'
 '-y+2/3, -x+1/3, z+1/3'
 '-x+1/3, -y+2/3, -z+2/3'
 'y+1/3, -x+y+2/3, -z+2/3'
 'x-y+1/3, x+2/3, -z+2/3'
 '-x+y+1/3, y+2/3, z+2/3'
 'x+1/3, x-y+2/3, z+2/3'
 '-y+1/3, -x+2/3, z+2/3'
 
_cell_length_a     4.9460
_cell_length_b     4.9460
_cell_length_c    36.1910
_cell_angle_alpha  90.000
_cell_angle_beta   90.000
_cell_angle_gamma 120.000
 
_shelx_F_squared_multiplier     1.000
 
loop_
 _refln_index_h
 _refln_index_k
 _refln_index_l
 _refln_F_squared_calc
 _refln_F_squared_meas
 _refln_F_squared_sigma
 _refln_observed_status
  -1   2   0   574281.75   677707.81   4768.96 o
   0   3   0   329264.69   358529.84   2086.42 o
  -2   4   0   999285.00  1000199.44   3309.66 o
  -1   5   0   140087.39   148624.89   1245.96 o
  -3   6   0    95273.93    93363.70   1778.36 o
  -1   1   1    22081.60    19327.87   3890.78 o
   0   2   1   576313.94   551013.38   2758.55 o
  -2   3   1    16371.49    19325.54   1383.29 o
  -4   4   1   219612.08   233240.72   1805.36 o
  -1   4   1    12644.08    13575.83   1181.83 o
  -3   5   1    12600.66    13491.18   1142.41 o
   0   5   1    10058.00    11663.34   1562.31 o
  -2   6   1   111197.55   107593.34   1298.96 o
   0   1   2     1690.69     3222.65   3035.61 o
  -2   2   2   145273.30   130982.25   2034.41 o
  -1   3   2     2121.78     2616.08   1490.70 o
  -3   4   2     1497.78     2906.88   1614.82 o
   0   4   2    56497.29    53998.82   1562.31 o
  -5   5   2     2034.30     3132.63   1554.31 o
  -2   5   2     1528.60     1193.66   1189.81 o
  -4   6   2    29533.10    27205.53   1217.50 o
   0   0   3     1888.27     2625.53   4270.86 o
  -1   2   3     2641.27     1058.92   1480.70 o
  -3   3   3     1607.78      346.07   1453.29 o
   0   3   3     2130.48     4910.98   1717.34 o
  -2   4   3      741.70      872.56   1320.19 o
  -4   5   3     1143.90     -169.79   1059.78 o
  -1   5   3      895.63     1021.00   1078.83 o
  -3   6   3      744.01     2531.35   1243.12 o
  -1   1   4     7097.45     8219.65   3618.73 o
   0   2   4    76190.44   105166.06   2258.45 o
  -2   3   4     4330.73     5142.41   1233.70 o
  -4   4   4    25863.89    21723.35   1455.29 o
  -1   4   4     2581.35     1865.00   2181.94 o
  -3   5   4     2162.25     2713.91   1151.10 o
   0   5   4     1800.20     3395.68   1454.29 o
  -2   6   4    11632.38    11189.70   1216.74 o
   0   1   5      300.24     1922.39   3803.76 o
  -2   2   5    52894.59    49142.84   2473.50 o
  -1   3   5      283.30     2790.48   1679.09 o
  -3   4   5      109.62      495.99   1152.17 o
   0   4   5    17248.02    15025.01   1743.35 o
  -5   5   5      267.07     1409.28   1524.31 o
  -2   5   5      159.00     -203.09   1221.96 o
  -4   6   5     7674.99     8221.41   1143.55 o
   0   0   6     3398.05     2329.47   3454.69 o
  -1   2   6     5532.39     4371.25   1480.76 o
  -3   3   6     2994.81     2758.55   2136.43 o
   0   3   6     3824.64     2233.45   1779.36 o
  -2   4   6     1987.39     1265.11   1386.60 o
  -4   5   6     2020.67     3549.73   1069.28 o
  -1   5   6     1628.84     2992.43   1070.40 o
  -3   6   6     1425.24     2748.78   1334.28 o
  -1   1   7     4487.75     3424.69   3078.62 o
   0   2   7   119013.28   105652.17   2484.50 o
  -2   3   7     2399.41     1870.87   1364.55 o
  -4   4   7    39908.68    38559.72   1508.30 o
  -1   4   7      949.12      837.21   1348.06 o
  -3   5   7      555.66     1865.30   1291.01 o
   0   5   7      583.28      918.18   1557.31 o
  -2   6   7    17898.30    17424.22   2319.97 o
   0   1   8    11046.87    11180.24   2943.59 o
  -2   2   8   221671.39   224186.91   2495.50 o
  -1   3   8     7527.33     7988.59   1510.37 o
  -3   4   8     6108.21     5878.01   1336.84 o
   0   4   8    68761.63    75312.09   1751.35 o
  -5   5   8     2938.22     3340.67   1529.31 o
  -2   5   8     3725.24     3230.14   1153.35 o
  -4   6   8    29141.77    32952.49   1256.19 o
   0   0   9    43661.95    47964.61   3188.64 o
  -1   2   9   825032.00   850541.69   2409.16 o
  -3   3   9   452498.09   482350.66   2746.55 o
   0   3   9   456704.44   502366.66   2512.50 o
  -2   4   9    17573.05    17683.37   1437.87 o
  -4   5   9   198775.25   203014.84   2057.41 o
  -1   5   9   196965.67   210614.48   5952.69 o
  -3   6   9   144922.92   139965.36   1495.72 o
  -1   1  10   391127.84   405465.25   3144.63 o
   0   2  10     3224.92     4572.92   2293.46 o
  -2   3  10   229744.59   244608.16   2506.01 o
  -4   4  10      165.39     4006.80   1572.32 o
  -1   4  10   153116.97   161625.25   1504.54 o
  -3   5  10   101695.03   103599.05   3632.23 o
   0   5  10    76382.30    78211.67   1676.34 o
  -2   6  10      420.46     -785.16   1324.27 o
   0   1  11   343687.81   303126.72   2889.58 o
  -2   2  11    26439.91    22956.60   2082.42 o
  -1   3  11   194861.72   192659.16  14388.89 o
  -3   4  11   133088.09   133707.27   4646.43 o
   0   4  11    15772.59    17327.47   1677.34 o
  -5   5  11    63918.52    67551.53   1700.34 o
  -2   5  11    93171.10    90082.02  11289.26 o
   0   0  12    59292.27    58119.64   2481.50 o
  -1   2  12    62990.88    58383.81   1508.04 o
  -3   3  12    36342.14    35914.20   2054.41 o
   0   3  12    38222.26    36262.27   2011.40 o
  -2   4  12    19389.55    20208.73   1310.38 o
  -4   5  12    17442.18    18000.88   1252.13 o
  -1   5  12    16605.02    16201.93   1378.78 o
  -3   6  12    12280.88    12929.68   1422.87 o
  -1   1  13    13467.17    10639.13   2100.42 o
   0   2  13     4247.09     6970.40   2065.41 o
  -2   3  13     7202.11     6452.25   1309.43 o
  -4   4  13     1246.06     2940.59   1921.38 o
  -1   4  13     4552.37     5201.44   1485.45 o
  -3   5  13     2516.09     3398.78   1369.53 o
   0   5  13     1576.56     1305.26   1815.36 o
   0   1  14    91100.52    94789.99   2066.41 o
  -2   2  14     4212.90     4310.86   2015.40 o
  -1   3  14    49658.59    48554.43   1573.81 o
  -3   4  14    33113.68    30456.42   1356.58 o
   0   4  14     2486.51     3443.69   1672.33 o
  -5   5  14    13673.74    13298.67   1543.31 o
  -2   5  14    21731.78    20835.81   1922.89 o
   0   0  15    11567.32    13552.71   2003.40 o
  -1   2  15    18108.85    17842.13   1296.70 o
  -3   3  15     9191.80    10702.14   1673.34 o
   0   3  15    10724.02    12499.50   2004.40 o
  -2   4  15     4074.09     4575.00   1259.14 o
  -4   5  15     4472.32     5509.92   1317.86 o
  -1   5  15     3814.29     5610.90   1095.57 o
  -1   1  16    26190.35    21657.34   1941.39 o
   0   2  16     6588.60     5760.15   2024.41 o
  -2   3  16    13387.11    10915.89   1267.77 o
  -4   4  16     2917.54     3524.71   1842.37 o
  -1   4  16     8735.10     7729.36   1350.24 o
  -3   5  16     5540.19     4649.94   1434.29 o
   0   5  16     3021.58     3350.67   1711.34 o
   0   1  17   157185.42   163687.80   2067.41 o
  -2   2  17    13767.62    15518.11   1745.35 o
  -1   3  17    86657.52    96765.93   2884.58 o
  -3   4  17    54596.10    57632.82   1834.37 o
   0   4  17     5796.07     9467.90   1514.30 o
  -5   5  17    22113.56    23895.79   1713.34 o
  -2   5  17    33359.27    36819.15   5725.65 o
   0   0  18   820119.31   764266.13   2830.57 o
  -1   2  18    30316.39    31977.65   1248.74 o
  -3   3  18    20106.11    19585.92   1868.37 o
   0   3  18    18630.92    22538.52   1992.40 o
  -2   4  18   277922.66   272000.78   1961.89 o
  -4   5  18     7474.30     7021.74   1254.82 o
  -1   5  18     8108.44     9291.64   1238.70 o
  -1   1  19     1821.38     3033.61   1700.34 o
   0   2  19   302712.94   309201.94   2245.45 o
  -2   3  19     1853.47     3944.09   1337.77 o
  -4   4  19   134160.86   131701.39   2022.41 o
  -1   4  19     2072.76     3885.86   1277.26 o
  -3   5  19     3090.47     2859.77   1291.05 o
   0   1  20   136469.25   140652.17   1906.38 o
  -2   2  20   410563.13   407840.72   2372.48 o
  -1   3  20    93157.78    97668.18   1411.28 o
  -3   4  20    63593.36    62650.69   1237.81 o
   0   4  20   187234.00   203158.70   2048.41 o
  -2   5  20    47775.33    44010.46   1769.35 o
   0   0  21   311737.22   271345.34   2057.41 o
  -1   2  21   178877.66   159100.08   1351.55 o
  -3   3  21   116635.46   107149.47   1777.36 o
   0   3  21   114010.52   109088.86   1811.36 o
  -2   4  21   127736.35   111876.75   2861.57 o
  -4   5  21    56164.65    55671.43   2661.53 o
  -1   5  21    57435.93    52707.12   1157.62 o
  -1   1  22    55056.37    54295.88   1722.34 o
   0   2  22     8901.16    10994.20   1608.32 o
  -2   3  22    35542.45    34968.73   1153.50 o
  -4   4  22     5499.87     6255.25   1780.36 o
  -1   4  22    24766.28    23741.41   1223.07 o
  -3   5  22    16975.33    16060.25   1300.15 o
   0   1  23     3607.67     7941.59   1638.33 o
  -2   2  23    43658.29    47248.47   1689.34 o
  -1   3  23     2653.43     5862.14   1136.84 o
  -3   4  23     1400.51     2590.97   1192.72 o
   0   4  23    17484.39    20093.03   1693.34 o
  -2   5  23     1048.57      340.17   1241.30 o
   0   0  24    69489.16    68167.66   1649.33 o
  -1   2  24    32407.32    27524.31   1197.90 o
  -3   3  24    22278.83    19717.95   1588.32 o
   0   3  24    20060.70    18967.80   1514.30 o
  -2   4  24    26646.80    24157.45   1237.31 o
  -4   5  24     9368.56     8748.20   1259.80 o
  -1   5  24    10428.65    12901.13   1387.28 o
  -1   1  25    18710.30    18376.68   1668.33 o
   0   2  25      694.84      816.16   1566.31 o
  -2   3  25    12089.70    10958.47   1098.35 o
  -4   4  25      137.48     1356.27   1514.30 o
  -1   4  25     9268.19     8780.90   1133.29 o
  -3   5  25     6912.76     6240.77   1259.71 o
   0   1  26     3276.35     2136.43   1673.34 o
  -2   2  26   150037.34   134851.02   1795.36 o
  -1   3  26     1817.50     2470.88   1087.66 o
  -3   4  26      848.62     2087.21   1135.08 o
   0   4  26    63552.59    56374.30   1764.35 o
  -2   5  26      715.66     1080.94   1232.73 o
   0   0  27    53557.78    67532.53   1714.34 o
  -1   2  27    62232.82    59045.28   1210.03 o
  -3   3  27    35277.82    35070.03   1484.30 o
   0   3  27    37661.53    37985.61   1559.31 o
  -2   4  27    23683.53    27258.46   1104.36 o
  -1   1  28     1055.01      219.04   1563.31 o
   0   2  28   135672.17   139897.02   1682.34 o
  -2   3  28     1281.19     2710.02   1038.96 o
  -4   4  28    57447.92    58953.81   1631.33 o
  -1   4  28     1094.95     2297.63   1113.18 o
   0   1  29    72661.77    74564.94   1700.34 o
  -2   2  29      231.90      167.03   1463.29 o
  -1   3  29    48988.14    46329.45   1788.36 o
  -3   4  29    38113.90    35312.82   1162.06 o
   0   4  29       39.23     2000.40   1629.33 o
   0   0  30   115171.87   120355.13   1836.37 o
  -1   2  30   145071.02   131708.89   5290.56 o
  -3   3  30    98939.34    86108.25   1606.32 o
   0   3  30   100949.20    91348.30   1563.31 o
  -2   4  30    54675.46    51720.00   1134.24 o
  -1   1  31    93468.86    90742.18   1676.34 o
   0   2  31   122670.23   116549.35   1545.31 o
  -2   3  31    65334.24    60777.00   1076.37 o
  -1   4  31    47843.94    43553.59   1145.69 o
   0   1  32     7258.66    12063.42   1486.30 o
  -2   2  32    37773.63    37963.61   1546.31 o
  -1   3  32     6054.41     9022.89   2218.94 o
  -3   4  32     4054.91     5555.44   1088.18 o
   0   0  33      901.91     2663.53   1405.28 o
  -1   2  33     5447.70     5426.29   1022.02 o
  -3   3  33     2891.79     3054.61   1441.29 o
   0   3  33     3705.89     4187.84   1529.31 o
  -2   4  33      372.65      894.70   1106.84 o
  -1   1  34    10956.17    10646.13   1488.30 o
   0   2  34    37277.00    31791.37   1429.29 o
  -2   3  34     8352.44     7721.37   1013.48 o
  -1   4  34     5823.29     4975.09   1125.53 o
   0   1  35     3976.47     3097.62   1360.27 o
  -2   2  35    34174.54    30107.03   1571.31 o
  -1   3  35     2221.00     1392.14    996.02 o
   0   0  36   199757.75   225591.19   1686.34 o
  -1   2  36     4945.48     5779.39   1021.78 o
  -3   3  36     3957.81     6294.26   1399.28 o
   0   3  36     3215.41     4344.87   1429.29 o
  -1   1  37    42940.75    52364.49   1513.30 o
   0   2  37    13551.41    13846.77   1446.29 o
  -2   3  37    30260.81    31163.15   1314.76 o
   0   1  38     3820.06     2904.58   1362.27 o
  -2   2  38    23405.04    20189.04   1420.28 o
  -1   3  38     1961.03     1539.88   1036.05 o
   0   0  39    53255.66    59458.91   1464.29 o
  -1   2  39    19129.28    20930.88   1020.67 o
  -1   1  40    58231.38    66432.31   1529.31 o
   0   2  40    33957.84    32211.45   1401.28 o
   0   1  41    48217.46    50294.07   1476.30 o
  -2   2  41    15017.72    15762.16   1469.29 o
   0   0  42     4059.49     6360.27   1535.31 o
  -1   2  42    10047.32    11563.91   1033.49 o
  -1   1  43     1675.51     3515.70   1401.28 o
   0   1  44     4813.06     6608.32   1385.28 o
   0   0  45      194.39     4242.85   1393.28 o
 
